# Supplementary material for: Intra- and Inter-Rater Reliability Analysis of MMSE-K and Tablet PC-Based MMSE-K Kit in Patients with Neurologic Disease
Source: Healthcare (Basel). 2025 Nov 21;13(23):3015. doi: 10.3390/healthcare13233015 (PMC12692307; doi:10.3390/healthcare13233015)
Supplement: Supplementary file 1 [file healthcare-13-03015-s001.zip]

Archive with 4 entries (4 files):
- Supplementary Table S-BA1.pdf
- Supplementary Table S-DATA1.pdf
- Supplementary Table S-SCRIPT1.pdf
- Supplementary Table S-SUB1.pdf
